# Supplementary material for: Non-chemotherapy drugs inducing agranulocytosis: a disproportionality analysis based on the FAERS database
Source: Front Pharmacol. 2025 Mar 5;16:1525307. doi: 10.3389/fphar.2025.1525307 (PMC11920160; doi:10.3389/fphar.2025.1525307)
Supplement: Supplementary file 1 [file Table1.xlsx]

## Sheet: Table S1
Table S1. Two-by-two contingency tables for disproportionality analysis.
	Target adverse event cases	Other adverse event cases	Total
Target drug	a	b	a+b
Other drugs	c	d	c+d
Total	a+c	b+d	N=a+b+c+d

## Sheet: Table S2
Table S2. Basic information on patient characteristics.
Characteristics	Non-chemotherapy drugs inducing agranulocytosis (n=10913)
Gender	P = 0.420
Female	5011 (45.92%)
Male	5092 (46.66%)
Unknown	810 (7.42%)
Age	P＜0.001*
Median (IQR)	57.00 (39.00, 71.00)
<18	550 (5.04%)
18-44	2409 (22.07%)
45-64	2921 (26.77%)
≥65*	3351 (30.71%)
Unknown	1682 (15.41%)
Reporter’s occupation
Physician	4964 (45.49%)
Pharmacist	1874 (17.17%)
Consumer	888 (8.14%)
Lawyer	4 (0.04%)
Other health-professional	2690 (24.65%)
Unknown	493 (4.52%)
Reporter country
France	2956 (27.09%)
United States of America	1365 (12.51%)
Japan	536 (4.91%)
Spain	458 (4.20%)
Germany	452 (4.14%)
China	291 (2.67%)
Other country	4855 (44.49%)
Outcome
Death	1056 (9.68%)
Life-Threatening	2382 (21.83%)
Hospitalization	6581 (60.30%)
Disability	51 (0.47%)
Required Intervention	67 (0.61%)
Other serious outcome	6162 (56.46%)
*Chi-square analysis with the ≥65 age group as the reference. P values were adjusted using Bonferroni correction.

## Sheet: Table S3
Table S3. The non-chemotherapy drug list of positive AE signals.
No.	Drug name	ATC code(second level)	a	b	c	d	N	ROR	95%CI Lower	95%CI Upper	Category
1	Clozapine	N05	1742	248003	9171	44213776	44472692	33.8635	32.1676	35.6488	Known NCDIA
2	Mycophenolic Acid	L04	299	182341	10614	44279438	44472692	6.84085	6.09753	7.67477	Known NCDIA
3	Pantoprazole	A02	232	101235	10681	44360544	44472692	9.51792	8.35584	10.8416	Known NCDIA
4	Ibuprofen	C01	217	208833	10696	44252946	44472692	4.29914	3.75824	4.91789	Known NCDIA
5	Olanzapine	N05	211	184350	10702	44277429	44472692	4.7354	4.13189	5.42707	Known NCDIA
6	Thiamazole	H03	202	5694	10711	44456085	44472692	147.243	127.802	169.642	Known NCDIA
7	Valaciclovir	J05	190	41049	10723	44420730	44472692	19.1743	16.6066	22.1391	Possible NCDIA
8	Quetiapine	N05	142	289130	10771	44172649	44472692	2.01415	1.70676	2.37691	Known NCDIA
9	Deferiprone	V03	139	4889	10774	44456890	44472692	117.316	99.0103	139.006	Known NCDIA
10	Esomeprazole	A02	125	261546	10788	44200233	44472692	1.95815	1.64154	2.33582	Known NCDIA
11	Sulfasalazine	A07	120	22687	10793	44439092	44472692	21.7785	18.1839	26.0836	Known NCDIA
12	Levetiracetam	N03	117	146781	10796	44314998	44472692	3.27193	2.72679	3.92605	Known NCDIA
13	Pregabalin	N02	114	370320	10799	44091459	44472692	1.25689	1.04506	1.51166	New Potential NCDIA
14	Azithromycin	D10	110	72346	10803	44389433	44472692	6.2476	5.17701	7.53958	Possible NCDIA
15	Amlodipine	C08	108	177448	10805	44284331	44472692	2.49447	2.06365	3.01522	Possible NCDIA
16	Amoxicillin	J01	105	74722	10808	44387057	44472692	5.77101	4.76125	6.99492	Known NCDIA
17	Atorvastatin	C10	101	235206	10812	44226573	44472692	1.75651	1.4439	2.13679	New Potential NCDIA
18	Lansoprazole	A02	100	91756	10813	44370023	44472692	4.47207	3.67239	5.4459	Known NCDIA
19	Lamotrigine	N03	99	186925	10814	44274854	44472692	2.1684	1.77899	2.64303	Known NCDIA
20	Piperacillin;Tazobactam	J01	98	25219	10815	44436560	44472692	15.9666	13.0819	19.4874	Known NCDIA
21	Vancomycin	A07	96	52155	10817	44409624	44472692	7.55693	6.18022	9.24032	Known NCDIA
22	Paracetamol	N02	94	225472	10819	44236307	44472692	1.70462	1.39134	2.08844	Known NCDIA
23	Daptomycin	J01	89	20012	10824	44441767	44472692	18.2601	14.8151	22.5062	New Potential NCDIA
24	Valganciclovir	J05	81	10929	10832	44450850	44472692	30.4142	24.4228	37.8754	Known NCDIA
25	Aripiprazole	N05	81	208779	10832	44253000	44472692	1.58501	1.27374	1.97235	Known NCDIA
26	Risperidone	N05	78	222836	10835	44238943	44472692	1.42917	1.14377	1.78579	Known NCDIA
27	Clarithromycin	D06	77	59245	10836	44402534	44472692	5.32571	4.25565	6.66484	Known NCDIA
28	Metformin	A10	76	224093	10837	44237686	44472692	1.38442	1.10476	1.73488	New Potential NCDIA
29	Ceftriaxone	J01	74	30045	10839	44431734	44472692	10.0963	8.03069	12.6933	Known NCDIA
30	Carbamazepine	N02	74	92491	10839	44369288	44472692	3.27511	2.60553	4.11675	Known NCDIA
31	Enoxaparin	B01	72	49780	10841	44411999	44472692	5.92528	4.6988	7.47189	New Potential NCDIA
32	Furosemide	C03	72	77259	10841	44384520	44472692	3.81545	3.02586	4.81107	Known NCDIA
33	Linezolid	J01	71	34101	10842	44427678	44472692	8.5317	6.75429	10.7768	Known NCDIA
34	Ciprofloxacin	D06	71	174866	10842	44286913	44472692	1.65851	1.31325	2.09455	Known NCDIA
35	Valproic Acid	N02	70	143662	10843	44318117	44472692	1.99154	1.57433	2.5193	Known NCDIA
36	Clopidogrel	B01	69	117217	10844	44344562	44472692	2.40718	1.89967	3.05028	Known NCDIA
37	Allopurinol	M04	68	30597	10845	44431182	44472692	9.10518	7.17176	11.5598	Known NCDIA
38	Levofloxacin	D06	66	133210	10847	44328569	44472692	2.0248	1.5895	2.57931	Known NCDIA
39	Aciclovir	D06	65	37459	10848	44424320	44472692	7.10605	5.56725	9.07018	Known NCDIA
40	Ciclosporin	L04	64	170509	10849	44291270	44472692	1.53236	1.19847	1.95928	Possible NCDIA
41	Mirtazapine	N06	62	65934	10851	44395845	44472692	3.84729	2.99703	4.93877	Known NCDIA
42	Metronidazole	A01	61	50800	10852	44410979	44472692	4.91413	3.82022	6.32128	Known NCDIA
43	Omeprazole	A02	59	133850	10854	44327929	44472692	1.8002	1.39372	2.32523	Known NCDIA
44	Ocrelizumab	L04	58	141899	10855	44319880	44472692	1.66885	1.28922	2.16027	New Potential NCDIA
45	Fluconazole	D01	53	29851	10860	44431928	44472692	7.26411	5.5446	9.51688	Known NCDIA
46	Sulfamethoxazole;Trimethoprim	J01	53	39962	10860	44421817	44472692	5.42494	4.14104	7.10692	Known NCDIA
47	Ramipril	C09	53	66928	10860	44394851	44472692	3.23721	2.47125	4.24058	Known NCDIA
48	Amoxicillin;Clavulanic Acid	J01	49	49276	10864	44412503	44472692	4.06515	3.07001	5.38286	Known NCDIA
49	Meropenem	J01	46	11507	10867	44450272	44472692	16.3516	12.2332	21.8565	Known NCDIA
50	Tramadol	N02	46	113166	10867	44348613	44472692	1.65887	1.2417	2.2162	New Potential NCDIA
51	Propylthiouracil	H03	45	2563	10868	44459216	44472692	71.8251	53.4583	96.5022	Known NCDIA
52	Clindamycin	D10	44	38676	10869	44423103	44472692	4.64976	3.45758	6.253	Known NCDIA
53	Rifampicin	D06	43	22566	10870	44439213	44472692	7.79024	5.77247	10.5133	Known NCDIA
54	Valsartan	C09	40	96326	10873	44365453	44472692	1.69438	1.24207	2.31141	Possible NCDIA
55	Ribavirin	D06	39	67299	10874	44394480	44472692	2.3659	1.72746	3.24028	Possible NCDIA
56	Mesalazine	A07	38	38143	10875	44423636	44472692	4.06962	2.95909	5.59692	Known NCDIA
57	Zonisamide	N03	37	9907	10876	44451872	44472692	15.2644	11.047	21.092	Known NCDIA
58	Irbesartan	C09	35	21872	10878	44439907	44472692	6.53738	4.69003	9.11238	Known NCDIA
59	Cefuroxime	J01	35	23155	10878	44438624	44472692	6.17497	4.43009	8.6071	Known NCDIA
60	Amiodarone	C01	35	75520	10878	44386259	44472692	1.89106	1.35693	2.63543	Known NCDIA
61	Terbinafine	D01	33	31931	10880	44429848	44472692	4.22034	2.99825	5.94054	Known NCDIA
62	Topiramate	N02	33	79517	10880	44382262	44472692	1.69291	1.20282	2.38269	Known NCDIA
63	Spironolactone	C03	32	26096	10881	44435683	44472692	5.00771	3.53875	7.08643	Known NCDIA
64	Famotidine	A02	31	14400	10882	44447379	44472692	8.79299	6.17834	12.5142	Known NCDIA
65	Voriconazole	J02	29	34281	10884	44427498	44472692	3.45309	2.39808	4.97224	Known NCDIA
66	Ticlopidine	B01	27	2919	10886	44458860	44472692	37.7763	25.8491	55.207	Known NCDIA
67	Cefotaxime	J01	26	3591	10887	44458188	44472692	29.5666	20.0938	43.5052	Known NCDIA
68	Haloperidol	N05	26	39158	10887	44422621	44472692	2.70925	1.84356	3.98145	Known NCDIA
69	Ganciclovir	D06	25	6060	10888	44455719	44472692	16.8441	11.3673	24.9595	Known NCDIA
70	Alfuzosin	G04	24	5387	10889	44456392	44472692	18.1891	12.1753	27.1733	New Potential NCDIA
71	Doxycycline	A01	24	43430	10889	44418349	44472692	2.25422	1.51009	3.36503	Possible NCDIA
72	Cilastatin;Imipenem	J01	23	10013	10890	44451766	44472692	9.37615	6.22505	14.1223	Known NCDIA
73	Pravastatin	C10	23	18960	10890	44442819	44472692	4.95066	3.28759	7.45503	New Potential NCDIA
74	Bisoprolol	C07	23	42419	10890	44419360	44472692	2.21163	1.46888	3.32995	Known NCDIA
75	Phenytoin	N03	23	53396	10890	44408383	44472692	1.75653	1.16665	2.64468	Known NCDIA
76	Atovaquone	P01	21	3504	10892	44458275	44472692	24.4625	15.9226	37.5825	Known NCDIA
77	Caspofungin	J02	20	5765	10893	44456014	44472692	14.1584	9.12371	21.9713	Possible NCDIA
78	Rabeprazole	A02	19	10175	10894	44451604	44472692	7.61937	4.85606	11.9551	Known NCDIA
79	Enalapril	C09	19	17658	10894	44444121	44472692	4.38974	2.79822	6.88647	Known NCDIA
80	Tamsulosin	G04	19	38803	10894	44422976	44472692	1.99668	1.27294	3.13191	New Potential NCDIA
81	Metamizole	N02	18	315	10895	44461464	44472692	233.195	144.968	375.117	Known NCDIA
82	Paracetamol;Tramadol	N02	18	11721	10895	44450058	44472692	6.26546	3.94457	9.95191	New Potential NCDIA
83	Risedronic Acid	M05	18	31559	10895	44430220	44472692	2.32595	1.46468	3.69366	New Potential NCDIA
84	Oseltamivir	J05	18	34876	10895	44426903	44472692	2.10458	1.3253	3.34207	Known NCDIA
85	Dapsone	D10	17	3948	10896	44457831	44472692	17.5692	10.9068	28.3014	Known NCDIA
86	Apalutamide	L02	17	14299	10896	44447480	44472692	4.84979	3.01293	7.80652	New Potential NCDIA
87	Boceprevir	J05	17	21330	10896	44440449	44472692	3.25064	2.01965	5.23194	Known NCDIA
88	Ziprasidone	N05	17	31690	10896	44430089	44472692	2.18744	1.35916	3.52049	Known NCDIA
89	Oxcarbazepine	N02	17	34904	10896	44426875	44472692	1.98588	1.23393	3.19605	Known NCDIA
90	Ceftaroline Fosamil	J01	16	1324	10897	44460455	44472692	49.3059	30.1063	80.7496	Known NCDIA
91	Micafungin	J02	16	5735	10897	44456044	44472692	11.3818	6.96552	18.598	Possible NCDIA
92	Ofloxacin	D06	16	6425	10897	44455354	44472692	10.1593	6.21783	16.5993	Known NCDIA
93	Cilostazol	B01	16	7739	10897	44454040	44472692	8.43411	5.16249	13.7791	Known NCDIA
94	Candesartan	C09	16	27785	10897	44433994	44472692	2.34811	1.43779	3.83477	Known NCDIA
95	Febuxostat	M04	15	10373	10898	44451406	44472692	5.89828	3.5533	9.79082	Known NCDIA
96	Azathioprine	L04	15	19497	10898	44442282	44472692	3.13742	1.8904	5.20705	Known NCDIA
97	Ritonavir	J05	15	20877	10898	44440902	44472692	2.92994	1.76541	4.86265	Known NCDIA
98	Perindopril	C09	14	11243	10899	44450536	44472692	5.07851	3.00574	8.58067	Known NCDIA
99	Benazepril	C09	13	4398	10900	44457381	44472692	12.0561	6.99248	20.7864	Known NCDIA
100	Aprepitant	A04	13	8080	10900	44453699	44472692	6.56166	3.80713	11.3091	Possible NCDIA
101	Minocycline	A01	13	17075	10900	44444704	44472692	3.10439	1.80161	5.34924	Known NCDIA
102	Aztreonam	J01	13	19866	10900	44441913	44472692	2.66808	1.54845	4.59729	Possible NCDIA
103	Hydroxyzine	A04	12	12840	10901	44448939	44472692	3.81076	2.1629	6.71408	New Potential NCDIA
104	Fenofibrate	C10	12	16886	10901	44444893	44472692	2.89741	1.64461	5.10455	Possible NCDIA
105	Chlorpromazine	A04	10	2623	10903	44459156	44472692	15.5459	8.35223	28.9355	Known NCDIA
106	Fosaprepitant	A04	10	3918	10903	44457861	44472692	10.4073	5.59362	19.3635	Possible NCDIA
107	Ceftazidime	J01	10	4099	10903	44457680	44472692	9.9477	5.34679	18.5077	Known NCDIA
108	Colchicine	C01	10	10768	10903	44451011	44472692	3.78617	2.03598	7.04089	Known NCDIA
109	Nitrofurantoin	J01	10	18102	10903	44443677	44472692	2.25184	1.21105	4.1871	Known NCDIA
110	Levocetirizine	D04	10	18198	10903	44443581	44472692	2.23996	1.20466	4.165	New Potential NCDIA
111	Riluzole	N07	9	3257	10904	44458522	44472692	11.2666	5.85526	21.6791	Known NCDIA
112	Albendazole	P02	9	3660	10904	44458119	44472692	10.026	5.21101	19.29	Known NCDIA
113	Ursodeoxycholic Acid	A05	9	5574	10904	44456205	44472692	6.58297	3.42245	12.6621	Possible NCDIA
114	Oxacillin	J01	8	689	10905	44461090	44472692	47.3397	23.5734	95.0666	Known NCDIA
115	Cilgavimab;Tixagevimab	J06	8	4288	10905	44457491	44472692	7.60597	3.80026	15.2229	New Potential NCDIA
116	Abacavir	J05	8	7023	10905	44454756	44472692	4.64365	2.32075	9.29164	Known NCDIA
117	Posaconazole	J02	8	8558	10905	44453221	44472692	3.81062	1.90456	7.62425	Known NCDIA
118	Itraconazole	J02	8	13359	10905	44448420	44472692	2.44088	1.2201	4.88313	Known NCDIA
119	Isoniazid;Rifampicin	J04	7	1255	10906	44460524	44472692	22.7386	10.8152	47.8071	Known NCDIA
120	Fidaxomicin	A07	7	3441	10906	44458338	44472692	8.2928	3.94949	17.4125	Possible NCDIA
121	Acarbose	A10	7	3611	10906	44458168	44472692	7.90236	3.76367	16.5921	New Potential NCDIA
122	Trimethoprim	J01	7	5723	10906	44456056	44472692	4.98586	2.37525	10.4657	Known NCDIA
123	Ertapenem	J01	7	7209	10906	44454570	44472692	3.95798	1.88575	8.30736	New Potential NCDIA
124	Darunavir	J05	7	9328	10906	44452451	44472692	3.05872	1.45742	6.41939	New Potential NCDIA
125	Efavirenz	J05	7	12752	10906	44449027	44472692	2.23726	1.06609	4.69502	Known NCDIA
126	Clobazam	N03	7	12873	10906	44448906	44472692	2.21623	1.05607	4.65087	Possible NCDIA
127	Norfloxacin	D06	6	1071	10907	44460708	44472692	22.8367	10.2343	50.9575	Known NCDIA
128	Mebendazole	P02	6	1664	10907	44460115	44472692	14.6982	6.59225	32.7712	Known NCDIA
129	Cefpodoxime	J01	6	1816	10907	44459963	44472692	13.4679	6.04119	30.0245	Known NCDIA
130	Fosfomycin	J01	6	2524	10907	44459255	44472692	9.68989	4.34813	21.5941	Possible NCDIA
131	Silodosin	G04	6	3882	10907	44457897	44472692	6.29998	2.82792	14.035	New Potential NCDIA
132	Tigecycline	J01	6	5510	10907	44456269	44472692	4.43841	1.99267	9.88599	New Potential NCDIA
133	Daclizumab	L04	6	6705	10907	44455074	44472692	3.64727	1.63761	8.12321	Known NCDIA
134	Atovaquone;Proguanil	P01	6	7149	10907	44454630	44472692	3.42072	1.53592	7.61846	Possible NCDIA
135	Desloratadine	D04	6	7246	10907	44454533	44472692	3.37492	1.51536	7.51642	New Potential NCDIA
136	Dalteparin	B01	6	8323	10907	44453456	44472692	2.93813	1.3193	6.54335	Known NCDIA
137	Torasemide	C03	6	9009	10907	44452770	44472692	2.71436	1.21885	6.04488	Possible NCDIA
138	Basiliximab	L04	6	9017	10907	44452762	44472692	2.71196	1.21777	6.03951	New Potential NCDIA
139	Ketorolac	M01	6	9959	10907	44451820	44472692	2.45539	1.10258	5.46799	Known NCDIA
140	Flumazenil	V03	5	673	10908	44461106	44472692	30.2824	12.5608	73.007	New Potential NCDIA
141	Doripenem	J01	5	981	10908	44460798	44472692	20.7746	8.62584	50.034	Possible NCDIA
142	Ceftolozane;Tazobactam	J01	5	1541	10908	44460238	44472692	13.2249	5.49558	31.8254	Possible NCDIA
143	Repaglinide	A10	5	3198	10908	44458581	44472692	6.37239	2.64997	15.3237	Possible NCDIA
144	Quinine	M09	5	3210	10908	44458569	44472692	6.34856	2.64007	15.2663	Known NCDIA
145	Ibritumomab Tiuxetan	V10	5	3740	10908	44458039	44472692	5.44883	2.26614	13.1015	Known NCDIA
146	Deferoxamine	V03	5	3904	10908	44457875	44472692	5.21992	2.17099	12.5508	Possible NCDIA
147	Cefepime	J01	5	5457	10908	44456322	44472692	3.73426	1.55334	8.97722	Known NCDIA
148	Clofazimine	J04	5	5556	10908	44456223	44472692	3.66771	1.52567	8.81718	New Potential NCDIA
149	Mesna	R05	4	1644	10909	44460135	44472692	9.91617	3.71655	26.4575	Known NCDIA
150	Letermovir	J05	4	1656	10909	44460123	44472692	9.84431	3.68965	26.2655	New Potential NCDIA
151	Cefditoren	J01	4	1727	10909	44460052	44472692	9.43958	3.53813	25.1844	Known NCDIA
152	Nicardipine	C08	4	2660	10909	44459119	44472692	6.1285	2.29799	16.3441	New Potential NCDIA
153	Imipramine	G04	4	3616	10909	44458163	44472692	4.50815	1.69074	12.0204	Known NCDIA
154	Belatacept	L04	4	4930	10909	44456849	44472692	3.30649	1.24025	8.81508	Possible NCDIA
155	Benzylpenicillin	D06	4	5568	10909	44456211	44472692	2.92758	1.09817	7.80455	Known NCDIA
156	Cefdinir	J01	4	5669	10909	44456110	44472692	2.87541	1.07861	7.66543	Known NCDIA
157	Levamisole	P02	3	67	10910	44461712	44472692	182.477	57.3864	580.239	Known NCDIA
158	Ceftaroline	J01	3	200	10910	44461579	44472692	61.1296	19.5462	191.179	Known NCDIA
159	Chlorpropamide	A10	3	217	10910	44461562	44472692	56.3406	18.0268	176.086	Known NCDIA
160	Isoniazid;Pyrazinamide;Rifampicin	J04	3	968	10910	44460811	44472692	12.6299	4.06555	39.2353	New Potential NCDIA
161	Metyrapone	V04	3	1122	10910	44460657	44472692	10.8963	3.50837	33.8418	New Potential NCDIA
162	Cefixime	J01	3	1237	10910	44460542	44472692	9.88329	3.18264	30.6913	Known NCDIA
163	Naloxone;Oxycodone	N02	3	1551	10910	44460228	44472692	7.88236	2.539	24.4709	New Potential NCDIA
164	Captopril	C09	3	2092	10910	44459687	44472692	5.84388	1.88292	18.1373	Known NCDIA
165	Isavuconazonium	J02	3	2246	10910	44459533	44472692	5.44317	1.7539	16.8926	Known NCDIA
166	Interferon Alfa-2A	L03	3	2396	10910	44459383	44472692	5.10238	1.64417	15.8343	Possible NCDIA

## Sheet: Table S4
Table S4. Onset time of agranulocytosis for non-chemotherapy drugs with more than 20 AE reports.
Drug name	ATC code	Number reports of time to event	Median time to event(days)	Q1	Q3
Ocrelizumab	L04	30	176	85.5	557.25
Clozapine	N05	524	128.5	49	1320.25
Deferiprone	V03	73	108	34	233
Ciclosporin	L04	23	101	48	299.5
Mycophenolic Acid	L04	124	80.5	39.5	159.25
Ramipril	C09	26	51	22.25	167
Omeprazole	A02	29	47	13	49
Aripiprazole	N05	27	46	17.5	132
Valganciclovir	J05	45	45	17	62
Clopidogrel	B01	44	42	32.5	48.75
Thiamazole	H03	22	41.5	30.25	65.75
Valproic Acid	N02	21	41	9	85
Ticlopidine	B01	21	39	17	53
Sulfasalazine	A07	71	38	23	52
Famotidine	A02	20	34	10.5	45.75
Metformin	A10	43	33	14	50
Lansoprazole	A02	63	31	12	41
Zonisamide	N03	25	30	18	38
Carbamazepine	N02	28	26	13.75	42.5
Rifampicin	D06	32	25	14.75	42
Mirtazapine	N06	28	24.5	11.75	47.75
Pantoprazole	A02	109	23	9	31
Levetiracetam	N03	67	23	8	41
Furosemide	C03	34	23	9.5	34.25
Esomeprazole	A02	62	22	7	39.5
Lamotrigine	N03	29	22	0	32
Quetiapine	N05	37	21	5	63
Clindamycin	D10	28	19.5	10.5	23.5
Valaciclovir	J05	97	18	3	45
Daptomycin	J01	75	18	8	30
Atorvastatin	C10	51	18	10	98.5
Piperacillin;Tazobactam	J01	71	17	7.5	23
Meropenem	J01	28	17	4.5	26.5
Vancomycin	A07	49	16	10	20
Ceftriaxone	J01	32	16	1.75	25.25
Olanzapine	N05	42	15	2.5	29.75
Enoxaparin	B01	49	13	6	22
Levofloxacin	D06	56	12.5	6	27.25
Pregabalin	N02	51	12	5	21.5
Ciprofloxacin	D06	49	12	6	21
Amlodipine	C08	42	12	10	60
Metronidazole	A01	37	12	4	20
Cefuroxime	J01	27	11	4.5	21
Tramadol	N02	36	9.5	4	62.5
Aciclovir	D06	41	9	4	17
Linezolid	J01	60	8	4	11
Amoxicillin	J01	78	7	2.25	15
Fluconazole	D01	36	7	4	13.25
Amoxicillin;Clavulanic Acid	J01	35	6	3	13.5
Ibuprofen	C01	89	5	1	13
Clarithromycin	D06	30	5	2	8.75
Paracetamol	N02	61	4	3	14
Azithromycin	D10	75	4	2	6

## Sheet: Table S5
Table S5. Onset time of agranulocytosis for postive signal drug classes with more than 20 AE reports.
ATC code	Drug classification	Number reports of time to event	Median time to even(days)	Q1	Q3
V03	All Other Therapeutic Products	94	73	18	185.5
N05	Psycholeptics	743	68	27	728
H03	Thyroid Therapy	33	40	23	68
C09	Agents Acting On The Renin-Angiotensin System	110	35	12	82.5
M04	Antigout Preparations	25	28	20	126
A07	Antidiarrheals, Intestinal Antiinflammatory/Antiinfective Agents	157	25	12	47
A02	Drugs For Acid Related Disorders	310	24.5	10	45.75
J05	Antivirals For Systemic Use	262	24	5	61.75
C03	Diuretics	64	23	12.5	37.25
N03	Antiepileptics	156	23	9	41
C08	Calcium Channel Blockers	45	15	10	60
P01	Antiprotozoals	20	14.5	3.75	31.25
J01	Antibacterials For Systemic Use	562	11	4	22
D01	Antifungals For Dermatological Use	59	11	6	34
J02	Antimycotics For Systemic Use	52	10.5	4	31
D06	Antibiotics And Chemotherapeutics For Dermatological Use	274	10.5	5	25.75
A04	Antiemetics And Antinauseants	40	8.5	1.75	29
C01	Cardiac Therapy	120	6	2	21
